# Supplementary material for: Identification of a quasi-liquid phase at solid–liquid interface
Source: Nat Commun. 2022 Jun 23;13:3601. doi: 10.1038/s41467-022-31075-z (PMC9226024; doi:10.1038/s41467-022-31075-z)
Supplement: Supplementary file 15 — Source Data [file 41467_2022_31075_MOESM15_ESM.xlsx]

## Sheet: Figure 2d
	Time	Average core diameter	Error bar	Time	Average shell thickness	Error bar
	0	23.617	0.25983	0	3.38333	0.39472
	4	23.9693	0.96952	4	2.772	0.68861
	8	23.4597	1.00339	8	2.963	1.74315
Figure 2d	12	22.9637	1.15578	12	2.73367	0.28701
	16	23.6663	0.90343	16	1.98333	0.52527
	20	23.1723	1.35464	20	2.22717	0.70324
	24	23.27	0.81123	24	2.19467	0.47515
	28	22.7397	0.87884	28	2.2085	0.31148
	32	23.0433	1.19874	32	2.0035	0.40197
	36	22.9933	1.62273	36	2.19583	0.51997
	40	23.1887	1.58503	40	2.13833	0.31826
	44	23.681	0.94164	44	2.04567	0.63316
	48	22.7103	1.03582	48	2.102	0.34885
	52	23.353	0.31512	52	1.84533	0.57192
	56	22.2037	1.4424	56	2.377	0.23291
	60	23.3283	2.00315	60	2.49183	0.35285
	64	23.6647	1.48435	64	2.167	0.66064
	68	23.2757	1.5325	68	2.4795	1.05856
	72	24.43	0.73626	72	1.92783	0.22941
	76	23.0767	1.62621	76	2.74967	0.57961
	80	22.339	1.25175	80	2.91717	0.4026
	84	22.7577	1.53573	84	2.41667	0.30778
	88	23.1513	1.79892	88	2.0545	0.37902
	92	23.2653	1.72187	92	1.87683	0.63529
	96	22.4113	2.06794	96	2.314	0.56835
	100	22.759	2.41461	100	2.1225	0.55247
	104	22.5673	1.39355	104	2.30683	0.49445
	108	23.8337	1.03229	108	2.156	0.72194
	112	21.69	1.39343	112	2.19	0.2097
	116	22.797	0.96462	116	2.3975	0.50812
	120	22.0087	0.2137	120	2.2645	0.47892
	124	21.3813	0.27089	124	1.63717	0.28695
	128	20.7587	0.66322	128	1.90517	0.46367
	132	20.8313	0.61409	132	1.82433	0.22921
	136	21.3393	0.54489	136	1.623	0.05034
	140	21.3103	0.17202	140	2.058	0.28625
	144	20.9117	0.8954	144	1.59717	0.59612
	148	20.8493	1.14115	148	1.832	0.60365
	152	19.8937	0.47857	152	1.88667	0.20054
	156	20.176	1.49392	156	1.9945	0.19373
	160	20.6587	1.10594	160	1.8035	0.34402
	164	20.214	1.0789	164	1.99483	0.21217
	168	20.444	0.36115	168	1.7	0.30159
	172	20.317	0.57696	172	1.92867	0.18525
	176	20.842	0.90044	176	2.383	0.22705
	180	20.669	0.91331	180	2.034	0.2083
	184	20.6273	0.40955	184	2.00233	0.19986
	188	19.7467	1.02301	188	1.88733	0.64927
	192	17.969	0.50507	192	2.13183	0.23637
	196	18.1873	0.38846	196	1.651	0.1476
	200	17.8997	1.19508	200	2.441	0.32703
	204	18.7023	0.9724	204	1.76333	0.23788
	208	18.9433	0.49553	208	1.934	0.23351
	212	16.8963	0.55274	212	1.80667	0.09292
	216	16.9087	0.33017	216	2.29117	0.4383
	220	16.9347	0.82987	220	2.1955	0.48857
	224	17.21	0.78134	224	2.0405	0.38263
	228	17.0617	0.44572	228	1.99767	0.38043
	232	17.0107	0.68711	232	1.633	0.29121
	236	16.8907	1.03755	236	1.60067	0.41879
	240	16.8183	1.07029	240	1.793	0.93619
	244	15.9913	0.91664	244	2.21283	0.33538
	248	15.9963	0.92661	248	2.27567	0.70723
	252	16.4457	0.28664	252	1.67383	0.06136
	256	15.5123	0.45141	256	2.02533	0.70956
	260	15.6043	0.64177	260	1.95917	0.37225
	264	15.3673	0.13612	264	1.71417	0.36094
	268	15.392	0.39306	268	2.0355	0.46673
	272	15.338	0.63681	272	2.10617	0.27813
	276	15.1583	0.63632	276	2.135	0.23296
	280	15.1777	0.833	280	1.998	0.33698
	284	15.048	0.348	284	1.811	0.39755
	288	14.3953	0.45866	288	2.27633	0.08821
	292	13.7543	0.57439	292	2.39217	0.05869
	296	14.9853	0.44691	296	2.11333	0.33132
	300	14.8703	0.33818	300	1.77833	0.19127
	304	14.7453	0.36373	304	2.00567	0.18176
	308	14.4387	0.10768	308	2.23333	0.37779
	312	14.7573	0.38576	312	2.20683	0.16054
	316	14.172	0.75674	316	2.10217	0.07268
	320	14.3637	0.74371	320	1.9475	0.34696
	324	13.372	0.3641	324	2.62933	0.28026
	328	14.223	0.81147	328	2.21833	0.45495
	332	14.4373	0.22476	332	1.87983	0.37911
	336	14.4477	0.66638	336	2.2575	0.47175
	340	13.6907	0.53263	340	2.21983	0.19951
	344	14.4073	0.22192	344	2.26383	0.17806
	348	14.5943	0.59467	348	2.34617	0.29977
	352	15.2143	0.39481	352	2.05	0.38604
	356	14.7503	0.52825	356	2.1115	0.5085
	360	14.359	0.46542	360	1.76817	0.65945
	364	14.8507	0.69202	364	1.87583	0.48075
	368	14.633	0.24249	368	2.23217	0.53043
	372	13.8987	0.39341	372	2.32283	0.25321
	376	14.615	0.30332	376	2.32017	0.36016
	380	14.2193	0.39338	380	2.44483	0.70672
	384	14.1987	0.80718	384	2.51133	0.20216
	388	14.0323	0.41589	388	2.19433	0.41633
	--	--
	--	--
	--	--
	--	--
	--	--
	--	--
	--	--
	--	--
	--	--
	--	--
	--	--
	--	--
	--	--
	--	--
	--	--
	--	--
	--	--
	--	--
	--	--
	--	--
	--	--
	--	--
	--	--
	--	--
	--	--
	--	--
	--	--
	--	--
	--	--
	--	--
	--	--
	--	--
	--	--
	--	--
	--	--
	--	--
	--	--
	--	--
	--	--
	--	--
	--	--
	--	--
	--	--
	--	--
	--	--
	--	--
	--	--
	--	--
	--	--
	--	--
	--	--
	--	--
	--	--
	--	--
	--	--
	--	--
	--	--
	--	--
	--	--
	--	--
	--	--
	--	--
	--	--
	--	--
	--	--
	--	--
	--	--
	--	--
	--	--
	--	--
	--	--
	--	--
	--	--
	--	--
	--	--
	--	--
	--	--
	--	--
	--
	--
	--
	--
	--
	--
	--
	--
	--
	--
	--
	--
	--
	--
	--
	--
	--
	--
	--
	--
	--
	--
	--
	--
	--
	--
	--
	--

## Sheet: Figure 2e
	Core diameter	Thickness
	22.468	2.216
	16.543	3.015
Figure 2e	11.492	1.428
	13.895	1.872
	17.807	1.344
	14.948	1.75
	13.588	2.703
	13.292	3.198
	19.53	1.697
	13.843	2.091
	13.465	2.409
	11.438	2.258
	10.227
	9.589	2.779
	9.51	--
	14.906	2.918
	15.123	1.742
	23.24	2.093
	29.742	2.407
	31.275	3.104
	13.365	2.364
	12.353	1.646
	22.644	2.969
	19.319	1.982
	12.579	1.764
	16.337	1.458
	13.391	1.359
	17.84	1.512
	14.593	1.797
	17.841	3.201
	32.268	1.957
	19.068	1.777
	21.01	2.775
	12.327	2.069
	31.6	3.041
	35.186	3.155
	27.839	2.684
	26.407	2.05
	18.087	1.862
	16.801	1.387
	23.938	2.166
	16.304	1.503
	12.196	1.819
	17.201	1.964
	22.294	2.241
	19.023	1.778
	20.278	1.7
	22.986	2.078
	9.686
	8.235
	5.238
	29.112	2.242
	29.571	2.202
	32.116	1.823
	28.215	2.37
	15.946	2.03
	5.588
	12.087	1.92
	7.965
	16.867	1.891
	18.23	2.261
	15.367	2.428
	11.65	1.478
	17.107	2.122
	16.292	1.505
	14.177	1.553
	16.306	1.838
	16.386	1.958
	24.765	2.557
	22.788	3.159
	20.717	3.03
	14.865	2.624
	13.398	2.531
	16.144	1.935
	18.628	2.346
	5.805
	7.762
	5.183
	9.955
	17.858	2.209
	17.237	1.824
	6.268
	17.577	2.17
	11.667	2.014
	17.142	2.38
	18.31	2.703
	14.578	2.154
	13.294	1.914
	11.999	2.135
	14.163	2.358
	15.019	2.681
	11.845	2.212
	12.795	2.033
	15.48	2.084
	10.244	1.903
	9.295
	4.952
	2.914
	--	--
	--	--
	--	--
	--	--
	--	--
	--	--
	--	--
	--	--
	--	--
	--	--
		--
	--	--
	--	--
	--	--
	--	--
	--	--
	--	--
	--	--
	--	--
	--	--
	--	--
	--	--
	--	--
	--	--
	--	--
	--	--
	--	--
	--	--
	--	--
	--	--
	--
	--
	--
	--
	--

## Sheet: Figure 3b
	Time	Average diameter	Error bar	Time	Average diameter	Error bar
	0	0	0	33.8	2.015	0.175
	0.6	0	0	34	2.78933	0.51
Figure 3b	1.2	2.05967	0.128	34.2	3.78767	0.188
	1.8	2.634	0.299	34.4	4.309	0.432
	2.4	2.89233	0.343	34.6	4.40467	0.48
	3	2.586	0.263	34.8	4.33233	0.1
	3.6	3.26967	0.322	35	3.85	0.162
	4.2	3.91367	0.414	35.2	4.145	0.386
	4.8	3.41767	0.37	35.4	3.961	0.213
	5.4	3.58133	0.276	35.6	3.99667	0.268
	6	3.74633	0.619	35.8	4.25	0.344
	6.6	3.625	0.186	36	3.80133	0.0697
	7.2	3.571	0.519	36.2	3.93433	0.313
	7.8	2.88033	0.149	36.4	3.935	0.123
	8.4	2.94867	0.268	36.6	3.56167	0.0803
	9	3.04367	0.231	36.8	3.41567	0.195
	9.6	2.84533	0.391	37	3.10867	0.102
	10.2	2.71733	0.71	37.2	3.32467	0.428
	10.8	3.80433	0.244	37.4	3.382	0.16
	11.4	3.79167	0.535	37.6	2.94967	0.612
	12	3.27367	0.188	37.8	2.72933	0.289
	12.6	2.91333	0.402	38	2.25233	0.403
	13.2	2.71767	0.752	38.2	2.176	0.462
	13.8	2.44033	0.139	38.4	0	0
	14.4	2.774	0.111	38.6	0	0
	15	2.60933	0.169	38.8	0	0
	15.6	3.00433	0.326	39	0	0
	16.2	3.627	0.317		--
	16.8	3.03567	0.0867		--
	17.4	3.042	0.296		--
	18	3.513	0.111		--
	18.6	3.48233	0.024		--
	19.2	3.40033	0.077		--
	19.8	3.58633	0.209		--
	20.4	4.06167	0.316		--
	21	3.53567	0.429		--
	21.6	3.36167	0.14		--
	22.2	2.848	0.739		--
	22.8	3.07867	0.181		--
	23.4	2.897	0.267		--
	24	2.54533	0.527		--
	24.6	4.14467	0.722		--
	25.2	4.085	0.909		--
	25.8	4.30167	0.409		--
	26.4	4.03333	0.203		--
	27	3.33733	0.679		--
	27.6	2.903	0.337		--
	28.2	3.07933	0.357		--
	28.8	2.713	0.197		--
	29.4	2.751	0.32		--
	30	2.47333	0.284		--
	30.6	3.04867	1.11		--
	31.2	2.936	0.227		--
	31.8	3.00333	0.192		--
	32.4	2.877	0.338		--
	33	3.14467	0.24		--
	33.6	2.62333	0.723		--
	34.2	2.32767	0.156
	34.8	0	0
	35.4	0	0
	36	0	0
	36.6	0	0
	37.2	0	0
	37.8	0	0
	38.4	0	0
	39	0	0
	--	--
	--	--
	--	--
	--	--
	--	--
	--	--
	--	--
	--	--
	--	--
	--	--
	--	--
	--	--
	--	--
	--	--
	--	--
	--	--
	--	--
	--	--
	--	--
	--	--
	--	--
	--	--
	--	--
	--	--
	--	--
	--	--
	--	--
	--	--
	--	--
	--	--
	--	--
	--	--
	--	--
	--	--
	--	--
	--	--
	--	--
	--	--
	--	--
	--	--
	--	--
	--	--
	--	--
	--	--
	--	--
	--	--
	--	--
	--	--
	--	--
	--	--
	--	--
	--	--
	--	--
	--	--
	--	--
	--	--
	--	--
	--	--
	--	--
	--	--
	--	--
	--	--
	--	--
	--	--
	--	--
	--	--
	--	--
	--	--
	--	--
	--	--
	--	--
	--	--
	--	--
	--	--
	--	--
	--	--
	--	--
	--	--
	--	--
	--	--
	--	--
	--	--
	--	--
	--	--
	--	--
	--	--
	--	--
	--	--
	--	--
	--	--
	--	--
	--	--
	--	--
	--	--
	--	--
	--	--
	--	--
	--	--
	--	--
	--	--
	--	--
	--	--
	--	--
	--	--
	--	--
	--	--
	--	--
	--	--
	--	--
	--
	--
	--
	--
	--
	--
	--
	--
	--
	--
	--
	--
	--
	--
	--
	--
	--
	--
	--
	--
	--
	--
	--
	--
	--
	--
	--
	--

## Sheet: Figure 3e
	Time	Average diameter	Error bar
	0	2.086	0.555
Figure 3e	0.2	1.78067	0.226
	0.4	1.89467	0.342
	0.6	1.991	0.069
	0.8	1.98433	0.0293
	1	1.89633	0.0963
	1.2	2.021	0.266
	1.4	2.006	0.134
	1.6	1.894	0.18
	1.8	2.24033	0.363
	2	2.09533	0.321
	2.2	2.18133	0.259
	2.4	2.37267	0.0443
	2.6	2.51767	0.319
	2.8	2.18667	0.417
	3	2.24433	0.21
	3.2	2.33267	0.125
	3.4	2.30133	0.148
	3.6	2.49667	0.427
	3.8	2.35233	0.194
	4	2.42367	0.253
	4.2	1.94	0.228
	4.4	1.86767	0.203
	4.6	2.11	0.177
	4.8	2.107	0.24
	5	2.14167	0.135
	5.2	2.36	0.144
	5.4	2.232	0.218
	5.6	2.127	0.053
	5.8	2.13733	0.365
	6	2.14033	0.102
	6.2	2.234	0.135
	6.4	1.95567	0.217
	6.6	2.19667	0.42
	6.8	2.251	0.13
	7	1.976	0.152
	7.2	2.20067	0.344
	7.4	2.07133	0.173
	7.6	1.88033	0.135
	7.8	1.855	0.129
	8	2.02867	0.173
	8.2	1.95633	0.247
	8.4	2.32667	0.0377
	8.6	2.27233	0.188
	8.8	2.39467	0.0737
	9	2.627	0.413
	9.2	2.73833	0.236
	9.4	2.848	0.297
	9.6	3.12833	0.324
	9.8	3.38133	0.156
	10	3.48133	0.327
	10.2	3.36767	0.317
	10.4	4.028	0.375
	10.6	3.85	0.472
	10.8	3.804	0.224
	11	4.68567	0.109
	11.2	5.17533	0.418
	11.4	0
	11.6	0
	11.8	0
	12	0
	12.2	0
	12.4	0
	12.6	0
	12.8	0
	13	0
	13.2	0
	13.4	0
	13.6	0
	13.8	0
	14	0
	14.2	0
	14.4	0
	14.6	0
	14.8	0
	15	0
	15.2	0
	15.4	0
	15.6	0
	15.8	0
	16	0
	16.2	0
	16.4	0
	16.6	0
	16.8	0
	17	0
	17.2	0
	17.4
	17.6
	17.8
	18
	18.2
	18.4
	18.6
	18.8
	19
	19.2
	19.4
	19.6
	19.8
	20
	20.2
	20.4
	20.6
	20.8
	21
	21.2
	21.4
	21.6
	21.8
	22
	22.2
	22.4
	22.6
	22.8
	23
	23.2
	23.4
	23.6
	23.8
	24
	24.2
	24.4
	24.6
	24.8
	25
	25.2
	25.4
	25.6
	25.8
	26
	26.2
	26.4
	26.6
	26.8
	27
	27.2
	27.4
